# Supplementary material for: Freeform 3D Bioprinting Involving Ink Gelation by Cascade Reaction of Oxidase and Peroxidase: A Feasibility Study Using Hyaluronic Acid-Based Ink
Source: Biomolecules. 2021 Dec 20;11(12):1908. doi: 10.3390/biom11121908 (PMC8699251; doi:10.3390/biom11121908)
Supplement: Supplementary file 1 [file biomolecules-11-01908-s001.zip]

Archive with 1 entries (1 files):
- biomolecules-1484944-supplementary.pdf
